# Supplementary material for: Analysis of comprehensive genomic profiling of solid tumors with a novel assay for broad analysis in clinical diagnostics
Source: Mol Oncol. 2025 Jan 31;19(6):1797–810. doi: 10.1002/1878-0261.13812 (PMC12161465; doi:10.1002/1878-0261.13812)
Supplement: Supplementary file 2 — Table S2. Gene content of the TSO500 and OncoDEEP assays for analysis of SNVs–indels, gene fusions, splice variants, and amplifications. Table S3. Pathogenic and likely pathogenic variants that were absent in the OncoDEEP analysis, and the reason why. Table S4. Amplified genes with their fold change (FC) in TSO500 and copy number (CN) in OncoDEEP. Table S5. Comparison of the presence of gene fusions and exon skipping events in the TSO500 and OncoDEEP data. Table S6. Comparison of HRD scoring on 10 diagnostic samples with the OncoDEEP and TSO500 CGP panels. [file MOL2-19-1797-s001.xlsx]

## Sheet: SNVs-indels
TABLE S2. Gene content of the TSO500 and OncoDEEP assays for analysis of SNVs-indels, gene fusions, splice variants and amplifications.
	present in
Gene	TSO500	OncoDEEP
ABL1	Yes	Yes
ABL2	Yes	Yes
ACVR1	Yes	Yes
ACVR1B	Yes	Yes
ADARB2	No	Yes
AGO1	No	Yes
AGO2	No	Yes
AJUBA	No	Yes
AKT1	Yes	Yes
AKT2	Yes	Yes
AKT3	Yes	Yes
ALB	No	Yes
ALK	Yes	Yes
ALOX12B	Yes	Yes
ANKRD11	Yes	Yes
ANKRD26	Yes	Yes
APC	Yes	Yes
APLNR	No	Yes
AR	Yes	Yes
ARAF	Yes	Yes
ARFRP1	Yes	Yes
ARHGAP35	No	Yes
ARID1A	Yes	Yes
ARID1B	Yes	Yes
ARID2	Yes	Yes
ARID5B	Yes	Yes
ASXL1	Yes	Yes
ASXL2	Yes	Yes
ATM	Yes	Yes
ATR	Yes	Yes
ATRX	Yes	Yes
ATXN7	No	Yes
AURKA	Yes	Yes
AURKB	Yes	Yes
AXIN1	Yes	Yes
AXIN2	Yes	Yes
AXL	Yes	Yes
B2M	Yes	Yes
BABAM1	No	Yes
BAP1	Yes	Yes
BARD1	Yes	Yes
BBC3	Yes	Yes
BCL10	Yes	Yes
BCL2	Yes	Yes
BCL2L1	Yes	Yes
BCL2L11	Yes	Yes
BCL2L2	Yes	Yes
BCL6	Yes	Yes
BCOR	Yes	Yes
BCORL1	Yes	Yes
BCR	Yes	Yes
BIRC3	Yes	Yes
BLM	Yes	Yes
BMPR1A	Yes	Yes
BRAF	Yes	Yes
BRCA1	Yes	Yes
BRCA2	Yes	Yes
BRD4	Yes	Yes
BRIP1	Yes	Yes
BTG1	Yes	Yes
BTG2	No	Yes
BTK	Yes	Yes
C11orf30	Yes	Yes
CALR	Yes	Yes
CARD11	Yes	Yes
CARM1	No	Yes
CASP8	Yes	Yes
CBFB	Yes	Yes
CBL	Yes	Yes
CCNB3	No	Yes
CCND1	Yes	Yes
CCND2	Yes	Yes
CCND3	Yes	Yes
CCNE1	Yes	Yes
CD274	Yes	No
CD276	Yes	Yes
CD70	No	Yes
CD74	Yes	Yes
CD79A	Yes	Yes
CD79B	Yes	Yes
CDC42	No	Yes
CDC73	Yes	Yes
CDH1	Yes	Yes
CDH4	No	Yes
CDK12	Yes	Yes
CDK4	Yes	Yes
CDK6	Yes	Yes
CDK7	No	Yes
CDK8	Yes	Yes
CDKN1A	Yes	Yes
CDKN1B	Yes	Yes
CDKN2A	Yes	Yes
CDKN2B	Yes	Yes
CDKN2C	Yes	Yes
CEBPA	Yes	Yes
CENPA	Yes	Yes
CHD2	Yes	Yes
CHD4	Yes	Yes
CHEK1	Yes	Yes
CHEK2	Yes	Yes
CIC	Yes	Yes
CMTR2	No	Yes
CNTN4	No	Yes
CREBBP	Yes	Yes
CRKL	Yes	Yes
CRLF2	Yes	Yes
CSDE1	No	Yes
CSF1R	Yes	Yes
CSF3R	Yes	Yes
CSNK1A1	Yes	Yes
CTCF	Yes	Yes
CTLA4	Yes	Yes
CTNNA1	Yes	Yes
CTNNB1	Yes	Yes
CTR9	No	Yes
CUL3	Yes	Yes
CUL4A	No	Yes
CUX1	Yes	Yes
CXCR4	Yes	Yes
CYLD	Yes	Yes
CYP17A1	No	Yes
CYP19A1	No	Yes
CYP2C19	No	Yes
CYP2D6	No	Yes
CYSLTR2	No	Yes
DAXX	Yes	Yes
DCUN1D1	Yes	Yes
DDR1	No	Yes
DDR2	Yes	Yes
DDX41	Yes	Yes
DHX15	Yes	Yes
DICER1	Yes	Yes
DIS3	Yes	Yes
DNAJB1	Yes	Yes
DNMT1	Yes	Yes
DNMT3A	Yes	Yes
DNMT3B	Yes	Yes
DOT1L	Yes	Yes
DPYD	No	Yes
DROSHA	No	Yes
DUSP4	No	Yes
E2F3	Yes	Yes
EED	Yes	Yes
EGFL7	Yes	Yes
EGFR	Yes	Yes
EIF1AX	Yes	Yes
EIF4A2	Yes	Yes
EIF4E	Yes	Yes
ELF3	No	Yes
EML4	Yes	Yes
EP300	Yes	Yes
EPAS1	No	Yes
EPCAM	Yes	Yes
EPHA3	Yes	Yes
EPHA5	Yes	Yes
EPHA7	Yes	Yes
EPHB1	Yes	Yes
EPHB4	No	Yes
ERBB2	Yes	Yes
ERBB3	Yes	Yes
ERBB4	Yes	Yes
ERCC1	Yes	Yes
ERCC2	Yes	Yes
ERCC3	Yes	Yes
ERCC4	Yes	Yes
ERCC5	Yes	Yes
ERF	No	Yes
ERG	Yes	Yes
ERRFI1	Yes	Yes
ESR1	Yes	Yes
ETAA1	No	Yes
ETS1	Yes	Yes
ETV1	Yes	Yes
ETV4	Yes	Yes
ETV5	Yes	Yes
ETV6	Yes	Yes
EWSR1	Yes	Yes
EZH1	No	Yes
EZH2	Yes	Yes
EZR	No	Yes
FAM123B	Yes	Yes
FAM175A	Yes	Yes
FAM46C	Yes	Yes
FAM58A	No	Yes
FANCA	Yes	Yes
FANCC	Yes	Yes
FANCD2	Yes	Yes
FANCE	Yes	Yes
FANCF	Yes	Yes
FANCG	Yes	Yes
FANCI	Yes	Yes
FANCL	Yes	Yes
FAS	Yes	Yes
FAT1	Yes	Yes
FBXW7	Yes	Yes
FGF1	Yes	Yes
FGF10	Yes	Yes
FGF12	No	Yes
FGF14	Yes	Yes
FGF19	Yes	Yes
FGF2	Yes	Yes
FGF23	Yes	Yes
FGF3	Yes	Yes
FGF4	Yes	Yes
FGF5	Yes	Yes
FGF6	Yes	Yes
FGF7	Yes	Yes
FGF8	Yes	Yes
FGF9	Yes	Yes
FGFR1	Yes	Yes
FGFR2	Yes	Yes
FGFR3	Yes	Yes
FGFR4	Yes	Yes
FH	Yes	Yes
FLCN	Yes	Yes
FLI1	Yes	Yes
FLT1	Yes	Yes
FLT3	Yes	Yes
FLT4	Yes	Yes
FOXA1	Yes	Yes
FOXF1	No	Yes
FOXL2	Yes	Yes
FOXO1	Yes	Yes
FOXP1	Yes	Yes
FRS2	Yes	Yes
FUBP1	Yes	Yes
FYN	Yes	Yes
GAB1	No	Yes
GAB2	No	Yes
GABRA6	Yes	Yes
GATA1	Yes	Yes
GATA2	Yes	Yes
GATA3	Yes	Yes
GATA4	Yes	Yes
GATA6	Yes	Yes
GEN1	Yes	Yes
GID4	Yes	Yes
GLI1	Yes	Yes
GNA11	Yes	Yes
GNA13	Yes	Yes
GNAQ	Yes	Yes
GNAS	Yes	Yes
GNB1	No	Yes
GPR124	Yes	Yes
GPS2	Yes	Yes
GREM1	Yes	Yes
GRIN2A	Yes	Yes
GRM3	Yes	Yes
GSK3B	Yes	Yes
H3-3A	Yes	Yes
H3F3B	Yes	Yes
H3F3C	Yes	Yes
HDAC1	No	Yes
HGF	Yes	Yes
HIST1H1C	Yes	Yes
HIST1H2BD	Yes	Yes
HIST1H3A	Yes	Yes
HIST1H3B	Yes	Yes
HIST1H3C	Yes	Yes
HIST1H3D	Yes	Yes
HIST1H3E	Yes	Yes
HIST1H3F	Yes	Yes
HIST1H3G	Yes	Yes
HIST1H3H	Yes	Yes
HIST1H3I	Yes	Yes
HIST1H3J	Yes	Yes
HIST2H3A	Yes	Yes
HIST2H3C	Yes	Yes
HIST2H3D	Yes	Yes
HIST3H3	Yes	Yes
HLA-A	Yes	Yes
HLA-B	Yes	Yes
HLA-C	Yes	Yes
HNF1A	Yes	Yes
HNRNPK	Yes	Yes
HOXB13	Yes	Yes
HRAS	Yes	Yes
HSD3B1	Yes	Yes
HSP90AA1	Yes	Yes
ICOSLG	Yes	Yes
ID3	Yes	Yes
IDH1	Yes	Yes
IDH2	Yes	Yes
IFNGR1	Yes	Yes
IGF1	Yes	Yes
IGF1R	Yes	Yes
IGF2	Yes	Yes
IKBKE	Yes	Yes
IKZF1	Yes	Yes
IL10	Yes	Yes
IL7R	Yes	Yes
INHA	Yes	Yes
INHBA	Yes	Yes
INPP4A	Yes	Yes
INPP4B	Yes	Yes
INPPL1	No	Yes
INSR	Yes	Yes
IRF2	Yes	Yes
IRF4	Yes	Yes
IRS1	Yes	Yes
IRS2	Yes	Yes
JAK1	Yes	Yes
JAK2	Yes	Yes
JAK3	Yes	Yes
JUN	Yes	Yes
KAT6A	Yes	Yes
KBTBD4	No	Yes
KDM5A	Yes	Yes
KDM5C	Yes	Yes
KDM6A	Yes	Yes
KDR	Yes	Yes
KEAP1	Yes	Yes
KEL	Yes	Yes
KIF5B	Yes	Yes
KIT	Yes	Yes
KLF4	Yes	Yes
KLF5	No	Yes
KLHL6	Yes	Yes
KMT2A	No	Yes
KMT2B	Yes	Yes
KMT2C	Yes	Yes
KMT2D	Yes	Yes
KNSTRN	No	Yes
KRAS	Yes	Yes
LAMP1	Yes	Yes
LATS1	Yes	Yes
LATS2	Yes	Yes
LMO1	Yes	Yes
LRP1B	Yes	Yes
LTK	No	Yes
LYN	Yes	Yes
LZTR1	Yes	Yes
MAD2L2	No	Yes
MAGI2	Yes	Yes
MALT1	Yes	Yes
MAP2K1	Yes	Yes
MAP2K2	Yes	Yes
MAP2K4	Yes	Yes
MAP3K1	Yes	Yes
MAP3K13	Yes	Yes
MAP3K14	Yes	Yes
MAP3K4	Yes	Yes
MAPK1	Yes	Yes
MAPK3	Yes	Yes
MAPKAP1	No	Yes
MAX	Yes	Yes
MCL1	Yes	Yes
MDC1	Yes	Yes
MDM2	Yes	Yes
MDM4	Yes	Yes
MED12	Yes	Yes
MEF2B	Yes	Yes
MEN1	Yes	Yes
MET	Yes	Yes
MGA	Yes	Yes
MITF	Yes	Yes
MLH1	Yes	Yes
MLL	Yes	No
MLLT1	No	Yes
MLLT3	Yes	Yes
MPL	Yes	Yes
MRE11A	Yes	Yes
MSH2	Yes	Yes
MSH3	Yes	Yes
MSH6	Yes	Yes
MSI1	No	Yes
MSI2	No	Yes
MST1	Yes	Yes
MST1R	Yes	Yes
MTAP	No	Yes
MTOR	Yes	Yes
MUTYH	Yes	Yes
MYB	Yes	Yes
MYC	Yes	Yes
MYCL	Yes	Yes
MYCL1	Yes	No
MYCN	Yes	Yes
MYD88	Yes	Yes
MYOD1	Yes	Yes
NAB2	Yes	Yes
NADK	No	Yes
NBN	Yes	Yes
NCOA3	Yes	Yes
NCOR1	Yes	Yes
NEGR1	Yes	Yes
NF1	Yes	Yes
NF2	Yes	Yes
NFE2L2	Yes	Yes
NFKBIA	Yes	Yes
NKX2-1	Yes	Yes
NKX3-1	Yes	Yes
NOTCH1	Yes	Yes
NOTCH2	Yes	Yes
NOTCH3	Yes	Yes
NOTCH4	Yes	Yes
NPM1	Yes	Yes
NRAS	Yes	Yes
NRG1	Yes	Yes
NSD1	Yes	Yes
NT5C2	No	Yes
NTHL1	No	Yes
NTRK1	Yes	Yes
NTRK2	Yes	Yes
NTRK3	Yes	Yes
NUF2	No	Yes
NUP93	Yes	Yes
NUTM1	Yes	Yes
OPCML	No	Yes
P2RY8	No	Yes
PAK1	Yes	Yes
PAK3	Yes	Yes
PAK7	Yes	Yes
PALB2	Yes	Yes
PARK2	Yes	Yes
PARP1	Yes	Yes
PARP2	No	Yes
PARP3	No	Yes
PAX3	Yes	Yes
PAX5	Yes	Yes
PAX7	Yes	Yes
PAX8	Yes	Yes
PBRM1	Yes	Yes
PD-1	No	Yes
PDCD1	Yes	No
PDCD1LG2	Yes	No
PDGFRA	Yes	Yes
PDGFRB	Yes	Yes
PDK1	Yes	Yes
PD-L1	No	Yes
PD-L2	No	Yes
PDPK1	Yes	Yes
PGBD5	No	Yes
PGR	Yes	Yes
PHF6	Yes	Yes
PHOX2B	Yes	Yes
PIGA	No	Yes
PIK3C2B	Yes	Yes
PIK3C2G	Yes	Yes
PIK3C3	Yes	Yes
PIK3CA	Yes	Yes
PIK3CB	Yes	Yes
PIK3CD	Yes	Yes
PIK3CG	Yes	Yes
PIK3R1	Yes	Yes
PIK3R2	Yes	Yes
PIK3R3	Yes	Yes
PIM1	Yes	Yes
PLCG2	Yes	Yes
PLK2	Yes	Yes
PMAIP1	Yes	Yes
PMS1	Yes	Yes
PMS2	Yes	Yes
PNRC1	Yes	Yes
POLD1	Yes	Yes
POLE	Yes	Yes
POT1	No	Yes
PPARG	Yes	Yes
PPM1D	Yes	Yes
PPP2R1A	Yes	Yes
PPP2R2A	Yes	Yes
PPP4R2	No	Yes
PPP6C	Yes	Yes
PRDM1	Yes	Yes
PRDM14	No	Yes
PREX2	Yes	Yes
PRKAR1A	Yes	Yes
PRKCI	Yes	Yes
PRKD1	No	Yes
PRKDC	Yes	Yes
PRSS8	Yes	Yes
PTCH1	Yes	Yes
PTEN	Yes	Yes
PTP4A1	No	Yes
PTPN11	Yes	Yes
PTPRD	Yes	Yes
PTPRN2	No	Yes
PTPRS	Yes	Yes
PTPRT	Yes	Yes
QKI	Yes	Yes
RAB35	Yes	Yes
RAC1	Yes	Yes
RAC2	No	Yes
RAD21	Yes	Yes
RAD50	Yes	Yes
RAD51	Yes	Yes
RAD51B	Yes	Yes
RAD51C	Yes	Yes
RAD51D	Yes	Yes
RAD52	Yes	Yes
RAD54L	Yes	Yes
RAF1	Yes	Yes
RANBP2	Yes	Yes
RARA	Yes	Yes
RASA1	Yes	Yes
RB1	Yes	Yes
RBM10	Yes	Yes
RECQL	No	Yes
RECQL4	Yes	Yes
REL	Yes	Yes
REST	No	Yes
RET	Yes	Yes
RFWD2	Yes	Yes
RHEB	Yes	Yes
RHOA	Yes	Yes
RICTOR	Yes	Yes
RIT1	Yes	Yes
RNF43	Yes	Yes
ROS1	Yes	Yes
RPS6KA4	Yes	Yes
RPS6KB1	Yes	Yes
RPS6KB2	Yes	Yes
RPTOR	Yes	Yes
RRAGC	No	Yes
RRAS	No	Yes
RRAS2	No	Yes
RSPO2	No	Yes
RTEL1	No	Yes
RUNX1	Yes	Yes
RUNX1T1	Yes	Yes
RXRA	No	Yes
RYBP	Yes	Yes
SCG5	No	Yes
SDC4	No	Yes
SDHA	Yes	Yes
SDHAF2	Yes	Yes
SDHB	Yes	Yes
SDHC	Yes	Yes
SDHD	Yes	Yes
SERPINB3	No	Yes
SERPINB4	No	Yes
SESN1	No	Yes
SESN2	No	Yes
SESN3	No	Yes
SETBP1	Yes	Yes
SETD2	Yes	Yes
SETD8	No	Yes
SETDB1	No	Yes
SF3B1	Yes	Yes
SGK1	No	Yes
SH2B3	Yes	Yes
SH2D1A	Yes	Yes
SHOC2	No	Yes
SHQ1	Yes	Yes
SLC34A2	No	Yes
SLFN11	No	Yes
SLIT2	Yes	Yes
SLX4	Yes	Yes
SMAD2	Yes	Yes
SMAD3	Yes	Yes
SMAD4	Yes	Yes
SMARCA2	No	Yes
SMARCA4	Yes	Yes
SMARCB1	Yes	Yes
SMARCD1	Yes	Yes
SMARCE1	No	Yes
SMC1A	Yes	Yes
SMC3	Yes	Yes
SMO	Yes	Yes
SMYD3	No	Yes
SNCAIP	Yes	Yes
SNTG2	No	Yes
SOCS1	Yes	Yes
SOS1	No	Yes
SOX10	Yes	Yes
SOX17	Yes	Yes
SOX2	Yes	Yes
SOX9	Yes	Yes
SPEN	Yes	Yes
SPOP	Yes	Yes
SPRED1	No	Yes
SPRTN	No	Yes
SPTA1	Yes	Yes
SRC	Yes	Yes
SRSF2	Yes	Yes
STAG1	Yes	Yes
STAG2	Yes	Yes
STAT3	Yes	Yes
STAT4	Yes	Yes
STAT5A	Yes	Yes
STAT5B	Yes	Yes
STK11	Yes	Yes
STK19	No	Yes
STK40	Yes	Yes
SUFU	Yes	Yes
SUZ12	Yes	Yes
SYK	Yes	Yes
TAF1	Yes	Yes
TAP1	No	Yes
TAP2	No	Yes
TBX3	Yes	Yes
TCEB1	Yes	Yes
TCF3	Yes	Yes
TCF7L2	Yes	Yes
TEK	No	Yes
TERC	Yes	No
TERT	Yes	Yes
TET1	Yes	Yes
TET2	Yes	Yes
TFE3	Yes	Yes
TFRC	Yes	Yes
TGFBR1	Yes	Yes
TGFBR2	Yes	Yes
TIPARP	No	Yes
TMEM127	Yes	Yes
TMPRSS2	Yes	Yes
TNFAIP3	Yes	Yes
TNFRSF14	Yes	Yes
TOP1	Yes	Yes
TOP2A	Yes	Yes
TP53	Yes	Yes
TP53BP1	No	Yes
TP63	Yes	Yes
TPMT	No	Yes
TRAF2	Yes	Yes
TRAF7	Yes	Yes
TRIP13	No	Yes
TSC1	Yes	Yes
TSC2	Yes	Yes
TSHR	Yes	Yes
TYRO3	No	Yes
U2AF1	Yes	Yes
UGT1A1	No	Yes
UPF1	No	Yes
USP8	No	Yes
VEGFA	Yes	Yes
VHL	Yes	Yes
VTCN1	Yes	Yes
WHSC1	No	Yes
WHSC1L1	No	Yes
WISP3	Yes	Yes
WT1	Yes	Yes
WWTR1	No	Yes
XIAP	Yes	Yes
XPO1	Yes	Yes
XRCC2	Yes	Yes
YAP1	Yes	Yes
YES1	Yes	Yes
ZBTB2	Yes	Yes
ZBTB7A	Yes	Yes
ZFHX3	Yes	Yes
ZNF217	Yes	Yes
ZNF703	Yes	Yes
ZNRF3	No	Yes
ZRSR2	Yes	Yes

## Sheet: Gene fusions
	present in
Gene	TSO500	OncoDEEP
ABL1	Yes	No
AKT3	Yes	No
ALK	Yes	Yes
AR	Yes	No
AXL	Yes	No
BCL2	Yes	No
BRAF	Yes	Yes
BRCA1	Yes	No
BRCA2	Yes	No
CDK4	Yes	No
CSFR1	Yes	No
EGFR	Yes	No
EML4	Yes	No
ERBB2	Yes	No
ERG	Yes	No
ESR1	Yes	No
ETS1	Yes	No
ETV1	Yes	No
ETV4	Yes	No
ETV5	Yes	No
ESWR1	Yes	No
FGFR1	Yes	Yes
FGFR2	Yes	Yes
FGFR3	Yes	Yes
FGFR4	Yes	No
FLI1	Yes	No
FLT1	Yes	No
FLT3	Yes	No
JAK2	Yes	No
KDR	Yes	No
KIF5B	Yes	No
KIT	Yes	No
MET	Yes	No
MLL	Yes	No
MLLT3	Yes	No
MSH2	Yes	No
MYC	Yes	No
NOTCH1	Yes	No
NOTCH2	Yes	No
NOTCH3	Yes	No
NRG1	Yes	Yes
NTRK1	Yes	Yes
NTRK2	Yes	Yes
NTRK3	Yes	Yes
PAX3	Yes	No
PAX7	Yes	No
PDGFRA	Yes	No
PDGFRB	Yes	No
PIK3CA	Yes	No
PPARG	Yes	No
RAF1	Yes	No
RET	Yes	Yes
ROS1	Yes	Yes
RPS6KB1	Yes	No
TMPRSS2	Yes	No

## Sheet: Splice variants
	present in
Gene	TSO500	OncoDEEP
AR	Yes	Yes
BRCA1	No	Yes
BRCA2	No	Yes
EGFR	Yes	Yes
ERBB2	No	Yes
MET	Yes	Yes
PALB2	No	Yes
PTEN	No	Yes
RB1	No	Yes

## Sheet: Amplifications
	present in
Gene	TSO500	OncoDEEP
ABL1	No	Yes
ABL2	No	Yes
ACVR1	No	Yes
ACVR1B	No	Yes
ADARB2	No	Yes
AGO1	No	Yes
AGO2	No	Yes
AJUBA	No	Yes
AKT1	No	Yes
AKT2	Yes	Yes
AKT3	No	Yes
ALB	No	Yes
ALK	Yes	Yes
ALOX12B	No	Yes
AMER1	No	Yes
ANKRD11	No	Yes
ANKRD26	No	Yes
APC	No	Yes
APLNR	No	Yes
AR	Yes	Yes
ARAF	No	Yes
ARFRP1	No	Yes
ARHGAP35	No	Yes
ARID1A	No	Yes
ARID1B	No	Yes
ARID2	No	Yes
ARID5B	No	Yes
ASXL1	No	Yes
ASXL2	No	Yes
ATM	Yes	Yes
ATR	No	Yes
ATRX	No	Yes
ATXN7	No	Yes
AURKA	No	Yes
AURKB	No	Yes
AXIN1	No	Yes
AXIN2	No	Yes
AXL	No	Yes
B2M	No	Yes
BABAM1	No	Yes
BAP1	No	Yes
BARD1	No	Yes
BBC3	No	Yes
BCL10	No	Yes
BCL2	No	Yes
BCL2L1	No	Yes
BCL2L11	No	Yes
BCL2L2	No	Yes
BCL6	No	Yes
BCOR	No	Yes
BCORL1	No	Yes
BCR	No	Yes
BIRC3	No	Yes
BLM	No	Yes
BMPR1A	No	Yes
BRAF	Yes	Yes
BRCA1	Yes	Yes
BRCA2	Yes	Yes
BRD4	No	Yes
BRIP1	No	Yes
BTG1	No	Yes
BTG2	No	Yes
BTK	No	Yes
C11orf30	No	Yes
CALR	No	Yes
CARD11	No	Yes
CARM1	No	Yes
CASP8	No	Yes
CBFB	No	Yes
CBL	No	Yes
CCNB3	No	Yes
CCND1	Yes	Yes
CCND2	No	Yes
CCND3	Yes	Yes
CCNE1	Yes	Yes
CD276	No	Yes
CD70	No	Yes
CD74	No	Yes
CD79A	No	Yes
CD79B	No	Yes
CDC42	No	Yes
CDC73	No	Yes
CDH1	No	Yes
CDH4	No	Yes
CDK12	No	Yes
CDK4	Yes	Yes
CDK6	Yes	Yes
CDK7	No	Yes
CDK8	No	Yes
CDKN1A	No	Yes
CDKN1B	No	Yes
CDKN2A	No	Yes
CDKN2B	No	Yes
CDKN2C	No	Yes
CEBPA	No	Yes
CENPA	No	Yes
CHD2	No	Yes
CHD4	No	Yes
CHEK1	Yes	Yes
CHEK2	Yes	Yes
CIC	No	Yes
CMTR2	No	Yes
CNTN4	No	Yes
CREBBP	No	Yes
CRKL	No	Yes
CRLF2	No	Yes
CSDE1	No	Yes
CSF1R	No	Yes
CSF3R	No	Yes
CSNK1A1	No	Yes
CTCF	No	Yes
CTLA4	No	Yes
CTNNA1	No	Yes
CTNNB1	No	Yes
CTR9	No	Yes
CUL3	No	Yes
CUL4A	No	Yes
CUX1	No	Yes
CXCR4	No	Yes
CYLD	No	Yes
CYP17A1	No	Yes
CYP19A1	No	Yes
CYP2C19	No	Yes
CYP2D6	No	Yes
CYSLTR2	No	Yes
DAXX	No	Yes
DCUN1D1	No	Yes
DDR1	No	Yes
DDR2	No	Yes
DDX41	No	Yes
DHX15	No	Yes
DICER1	No	Yes
DIS3	No	Yes
DNAJB1	No	Yes
DNMT1	No	Yes
DNMT3A	No	Yes
DNMT3B	No	Yes
DOT1L	No	Yes
DPYD	No	Yes
DROSHA	No	Yes
DUSP4	No	Yes
E2F3	No	Yes
EED	No	Yes
EGFL7	No	Yes
EGFR	Yes	Yes
EIF1AX	No	Yes
EIF4A2	No	Yes
EIF4E	No	Yes
ELF3	No	Yes
EML4	No	Yes
EP300	No	Yes
EPAS1	No	Yes
EPCAM	No	Yes
EPHA3	No	Yes
EPHA5	No	Yes
EPHA7	No	Yes
EPHB1	No	Yes
EPHB4	No	Yes
ERBB2	Yes	Yes
ERBB3	Yes	Yes
ERBB4	No	Yes
ERCC1	Yes	Yes
ERCC2	Yes	Yes
ERCC3	No	Yes
ERCC4	No	Yes
ERCC5	No	Yes
ERF	No	Yes
ERG	No	Yes
ERRFI1	No	Yes
ESR1	Yes	Yes
ETAA1	No	Yes
ETS1	No	Yes
ETV1	No	Yes
ETV4	No	Yes
ETV5	No	Yes
ETV6	No	Yes
EWSR1	No	Yes
EZH1	No	Yes
EZH2	No	Yes
EZR	No	Yes
FAM175A	No	Yes
FAM46C	No	Yes
FAM58A	No	Yes
FANCA	No	Yes
FANCC	No	Yes
FANCD2	No	Yes
FANCE	No	Yes
FANCF	No	Yes
FANCG	No	Yes
FANCI	No	Yes
FANCL	No	Yes
FAS	No	Yes
FAT1	No	Yes
FBXW7	No	Yes
FGF1	Yes	Yes
FGF10	Yes	Yes
FGF12	No	Yes
FGF14	Yes	Yes
FGF19	Yes	Yes
FGF2	Yes	Yes
FGF23	Yes	Yes
FGF3	Yes	Yes
FGF4	Yes	Yes
FGF5	Yes	Yes
FGF6	Yes	Yes
FGF7	Yes	Yes
FGF8	Yes	Yes
FGF9	Yes	Yes
FGFR1	Yes	Yes
FGFR2	Yes	Yes
FGFR3	Yes	Yes
FGFR4	Yes	Yes
FH	No	Yes
FLCN	No	Yes
FLI1	No	Yes
FLT1	No	Yes
FLT3	No	Yes
FLT4	No	Yes
FOXA1	No	Yes
FOXF1	No	Yes
FOXL2	No	Yes
FOXO1	No	Yes
FOXP1	No	Yes
FRS2	No	Yes
FUBP1	No	Yes
FYN	No	Yes
GAB1	No	Yes
GAB2	No	Yes
GABRA6	No	Yes
GATA1	No	Yes
GATA2	No	Yes
GATA3	No	Yes
GATA4	No	Yes
GATA6	No	Yes
GEN1	No	Yes
GID4	No	Yes
GLI1	No	Yes
GNA11	No	Yes
GNA13	No	Yes
GNAQ	No	Yes
GNAS	No	Yes
GNB1	No	Yes
GPR124	No	Yes
GPS2	No	Yes
GREM1	No	Yes
GRIN2A	No	Yes
GRM3	No	Yes
GSK3B	No	Yes
H3F3A	No	Yes
H3F3B	No	Yes
H3F3C	No	Yes
HDAC1	No	Yes
HGF	No	Yes
HIST1H1C	No	Yes
HIST1H2BD	No	Yes
HIST1H3A	No	Yes
HIST1H3B	No	Yes
HIST1H3C	No	Yes
HIST1H3D	No	Yes
HIST1H3E	No	Yes
HIST1H3F	No	Yes
HIST1H3G	No	Yes
HIST1H3H	No	Yes
HIST1H3I	No	Yes
HIST1H3J	No	Yes
HIST2H3A	No	Yes
HIST2H3C	No	Yes
HIST2H3D	No	Yes
HIST3H3	No	Yes
HLA-A	No	Yes
HLA-B	No	Yes
HLA-C	No	Yes
HNF1A	No	Yes
HNRNPK	No	Yes
HOXB13	No	Yes
HRAS	No	Yes
HSD3B1	No	Yes
HSP90AA1	No	Yes
ICOSLG	No	Yes
ID3	No	Yes
IDH1	No	Yes
IDH2	No	Yes
IFNGR1	No	Yes
IGF1	No	Yes
IGF1R	No	Yes
IGF2	No	Yes
IKBKE	No	Yes
IKZF1	No	Yes
IL10	No	Yes
IL7R	No	Yes
INHA	No	Yes
INHBA	No	Yes
INPP4A	No	Yes
INPP4B	No	Yes
INPPL1	No	Yes
INSR	No	Yes
IRF2	No	Yes
IRF4	No	Yes
IRS1	No	Yes
IRS2	No	Yes
JAK1	No	Yes
JAK2	Yes	Yes
JAK3	No	Yes
JUN	No	Yes
KAT6A	No	Yes
KBTBD4	No	Yes
KDM5A	No	Yes
KDM5C	No	Yes
KDM6A	No	Yes
KDR	No	Yes
KEAP1	No	Yes
KEL	No	Yes
KIF5B	No	Yes
KIT	Yes	Yes
KLF4	No	Yes
KLF5	No	Yes
KLHL6	No	Yes
KMT2A	No	Yes
KMT2B	No	Yes
KMT2C	No	Yes
KMT2D	No	Yes
KNSTRN	No	Yes
KRAS	Yes	Yes
LAMP1	Yes	Yes
LATS1	No	Yes
LATS2	No	Yes
LMO1	No	Yes
LRP1B	No	Yes
LTK	No	Yes
LYN	No	Yes
LZTR1	No	Yes
MAD2L2	No	Yes
MAGI2	No	Yes
MALT1	No	Yes
MAP2K1	No	Yes
MAP2K2	No	Yes
MAP2K4	No	Yes
MAP3K1	No	Yes
MAP3K13	No	Yes
MAP3K14	No	Yes
MAP3K4	No	Yes
MAPK1	No	Yes
MAPK3	No	Yes
MAPKAP1	No	Yes
MAX	No	Yes
MCL1	No	Yes
MDC1	No	Yes
MDM2	Yes	Yes
MDM4	Yes	Yes
MED12	No	Yes
MEF2B	No	Yes
MEN1	No	Yes
MET	Yes	Yes
MGA	No	Yes
MITF	No	Yes
MLH1	No	Yes
MLLT1	No	Yes
MLLT3	No	Yes
MPL	No	Yes
MRE11A	No	Yes
MSH2	No	Yes
MSH3	No	Yes
MSH6	No	Yes
MSI1	No	Yes
MSI2	No	Yes
MST1	No	Yes
MST1R	No	Yes
MTAP	No	Yes
MTOR	No	Yes
MUTYH	No	Yes
MYB	No	Yes
MYC	Yes	Yes
MYCL	Yes	Yes
MYCN	Yes	Yes
MYD88	No	Yes
MYOD1	No	Yes
NAB2	No	Yes
NADK	No	Yes
NBN	No	Yes
NCOA3	No	Yes
NCOR1	No	Yes
NEGR1	No	Yes
NF1	No	Yes
NF2	No	Yes
NFE2L2	No	Yes
NFKBIA	No	Yes
NKX2-1	No	Yes
NKX3-1	No	Yes
NOTCH1	No	Yes
NOTCH2	No	Yes
NOTCH3	No	Yes
NOTCH4	No	Yes
NPM1	No	Yes
NRAS	Yes	Yes
NRG1	Yes	Yes
NSD1	No	Yes
NT5C2	No	Yes
NTHL1	No	Yes
NTRK1	No	Yes
NTRK2	No	Yes
NTRK3	No	Yes
NUF2	No	Yes
NUP93	No	Yes
NUTM1	No	Yes
OPCML	No	Yes
P2RY8	No	Yes
PAK1	No	Yes
PAK3	No	Yes
PAK7	No	Yes
PALB2	No	Yes
PARK2	No	Yes
PARP1	No	Yes
PARP2	No	Yes
PARP3	No	Yes
PAX3	No	Yes
PAX5	No	Yes
PAX7	No	Yes
PAX8	No	Yes
PBRM1	No	Yes
PD-1	No	Yes
PDGFRA	Yes	Yes
PDGFRB	Yes	Yes
PDK1	No	Yes
PD-L1	No	Yes
PD-L2	No	Yes
PDPK1	No	Yes
PGBD5	No	Yes
PGR	No	Yes
PHF6	No	Yes
PHOX2B	No	Yes
PIGA	No	Yes
PIK3C2B	No	Yes
PIK3C2G	No	Yes
PIK3C3	No	Yes
PIK3CA	Yes	Yes
PIK3CB	Yes	Yes
PIK3CD	No	Yes
PIK3CG	No	Yes
PIK3R1	No	Yes
PIK3R2	No	Yes
PIK3R3	No	Yes
PIM1	No	Yes
PLCG2	No	Yes
PLK2	No	Yes
PMAIP1	No	Yes
PMS1	No	Yes
PMS2	No	Yes
PNRC1	No	Yes
POLD1	No	Yes
POLE	No	Yes
POT1	No	Yes
PPARG	No	Yes
PPM1D	No	Yes
PPP2R1A	No	Yes
PPP2R2A	No	Yes
PPP4R2	No	Yes
PPP6C	No	Yes
PRDM1	No	Yes
PRDM14	No	Yes
PREX2	No	Yes
PRKAR1A	No	Yes
PRKCI	No	Yes
PRKD1	No	Yes
PRKDC	No	Yes
PRSS8	No	Yes
PTCH1	No	Yes
PTEN	Yes	Yes
PTP4A1	No	Yes
PTPN11	No	Yes
PTPRD	No	Yes
PTPRN2	No	Yes
PTPRS	No	Yes
PTPRT	No	Yes
QKI	No	Yes
RAB35	No	Yes
RAC1	No	Yes
RAC2	No	Yes
RAD21	No	Yes
RAD50	No	Yes
RAD51	No	Yes
RAD51B	No	Yes
RAD51C	No	Yes
RAD51D	No	Yes
RAD52	No	Yes
RAD54L	No	Yes
RAF1	Yes	Yes
RANBP2	No	Yes
RARA	No	Yes
RASA1	No	Yes
RB1	No	Yes
RBM10	No	Yes
RECQL	No	Yes
RECQL4	No	Yes
REL	No	Yes
REST	No	Yes
RET	Yes	Yes
RFWD2	No	Yes
RHEB	No	Yes
RHOA	No	Yes
RICTOR	Yes	Yes
RIT1	No	Yes
RNF43	No	Yes
ROS1	No	Yes
RPS6KA4	No	Yes
RPS6KB1	Yes	Yes
RPS6KB2	No	Yes
RPTOR	No	Yes
RRAGC	No	Yes
RRAS	No	Yes
RRAS2	No	Yes
RSPO2	No	Yes
RTEL1	No	Yes
RUNX1	No	Yes
RUNX1T1	No	Yes
RXRA	No	Yes
RYBP	No	Yes
SCG5	No	Yes
SDC4	No	Yes
SDHA	No	Yes
SDHAF2	No	Yes
SDHB	No	Yes
SDHC	No	Yes
SDHD	No	Yes
SERPINB3	No	Yes
SERPINB4	No	Yes
SESN1	No	Yes
SESN2	No	Yes
SESN3	No	Yes
SETBP1	No	Yes
SETD2	No	Yes
SETD8	No	Yes
SETDB1	No	Yes
SF3B1	No	Yes
SGK1	No	Yes
SH2B3	No	Yes
SH2D1A	No	Yes
SHOC2	No	Yes
SHQ1	No	Yes
SLC34A2	No	Yes
SLFN11	No	Yes
SLIT2	No	Yes
SLX4	No	Yes
SMAD2	No	Yes
SMAD3	No	Yes
SMAD4	No	Yes
SMARCA2	No	Yes
SMARCA4	No	Yes
SMARCB1	No	Yes
SMARCD1	No	Yes
SMARCE1	No	Yes
SMC1A	No	Yes
SMC3	No	Yes
SMO	No	Yes
SMYD3	No	Yes
SNCAIP	No	Yes
SNTG2	No	Yes
SOCS1	No	Yes
SOS1	No	Yes
SOX10	No	Yes
SOX17	No	Yes
SOX2	No	Yes
SOX9	No	Yes
SPEN	No	Yes
SPOP	No	Yes
SPRED1	No	Yes
SPRTN	No	Yes
SPTA1	No	Yes
SRC	No	Yes
SRSF2	No	Yes
STAG1	No	Yes
STAG2	No	Yes
STAT3	No	Yes
STAT4	No	Yes
STAT5A	No	Yes
STAT5B	No	Yes
STK11	No	Yes
STK19	No	Yes
STK40	No	Yes
SUFU	No	Yes
SUZ12	No	Yes
SYK	No	Yes
TAF1	No	Yes
TAP1	No	Yes
TAP2	No	Yes
TBX3	No	Yes
TCEB1	No	Yes
TCF3	No	Yes
TCF7L2	No	Yes
TEK	No	Yes
TERT	No	Yes
TET1	No	Yes
TET2	No	Yes
TFE3	No	Yes
TFRC	Yes	Yes
TGFBR1	No	Yes
TGFBR2	No	Yes
TIPARP	No	Yes
TMEM127	No	Yes
TMPRSS2	No	Yes
TNFAIP3	No	Yes
TNFRSF14	No	Yes
TOP1	No	Yes
TOP2A	No	Yes
TP53	No	Yes
TP53BP1	No	Yes
TP63	No	Yes
TPMT	No	Yes
TRAF2	No	Yes
TRAF7	No	Yes
TRIP13	No	Yes
TSC1	No	Yes
TSC2	No	Yes
TSHR	No	Yes
TYRO3	No	Yes
U2AF1	No	Yes
UGT1A1	No	Yes
UPF1	No	Yes
USP8	No	Yes
VEGFA	No	Yes
VHL	No	Yes
VTCN1	No	Yes
WHSC1	No	Yes
WHSC1L1	No	Yes
WISP3	No	Yes
WT1	No	Yes
WWTR1	No	Yes
XIAP	No	Yes
XPO1	No	Yes
XRCC2	No	Yes
YAP1	No	Yes
YES1	No	Yes
ZBTB2	No	Yes
ZBTB7A	No	Yes
ZFHX3	No	Yes
ZNF217	No	Yes
ZNF703	No	Yes
ZNRF3	No	Yes
ZRSR2	No	Yes
